# Supplementary material for: Chimpanzee culture beyond the conspicuous: Evidence for broad-scale observational social learning in wild individuals
Source: iScience. 2026 Apr 28;29(6):115922. doi: 10.1016/j.isci.2026.115922 (PMC13214372; doi:10.1016/j.isci.2026.115922)
Supplement: Table S9. Full behavioral repertoire [file mmc2.xlsx]

## Sheet: Sheet1
	Name of behavior	Definition	Previous Cultural Recognition	Occurrences
				Focal	Close Party Member	Peering
A.	Feeding	Focal individual engages in proficient feeding behavior, including possibly detachment of food item, possibly processing of food item, and feeding (i.e. chewing).	-	6185	6258	178
1	Bark	Focal individual feeds on bark of a plant.
	AB	Alstonia boonei.	-	1	6	1
	CGP	Celtis durandii/gomphophylla	-	1	-	0
	CHA	Chaetachme aristata.	-	-	1	0
	CP	Cleistopholis patens.	-	8	27	2
	CYA	Cynometra alexandrii	-	-	3	0
	CZE	Celtis zenkeri	-	1	-	0
	PSG	Psidium guajava	-	1	-	0
	THV	General terrestrial herbaceous vegetation, regardless of species.	-	-	-	1
	TRR	Trichilia rubescens	-	1	-	0
	Unidentified species 1	Unidentified swamp tree species.	-	-	-	1
2	Flowers	Focal individual feeds on flowers of a plant.
	BPY	Broussonetia papyrifera	-	262	198	0
	CLI	General climber, regardless of species.	-	9	22	0
	CMI	Celtis mildbraedii	-	72	59	0
	LP	Lasiodiscus mildbraedii	-	1	10	1
	URC	Urera camaroonensis/trinervis	-	33	21	0
3	Fruits	Focal individual feeds on fruits of a plant.
	AFM	Aframomum sp.	-	6	6	1
	ALP	Alaphia sp.	-	80	35	6
	ANM	Antrocarium micrantha	-	61	19	0
	ANT	Antiaris toxicaria	-	72	160	0
	BEO	Bequaerhodendron oblanceolatum	-	8	16	0
	BPY	Broussonetia papyrifera	-	147	157	1
	CGO	Chrysophyllum gorungosanum	-	72	36	0
	CGP	Celtis durandii/gomphophylla	-	59	5	0
	CLI	General climber, regardless of species.	-	4	9	3
	CLS	Caloncoba schweinfurthii	-	3	-	0
	COG	Cola gigantea	-	6	-	0
	COM	Cordia millenii	-	189	118	3
	CRA	Crossonephelis africanus	-	-	28	1
	CYA	Cynometra alexandrii	-	120	178	2
	DD	Desplatsia dewevrei	-	72	42	10
	EKC	Ekebergia capensis	-	3	-	0
	ES	Erythrophleum suaveolens	-	13	-	0
	FB	Ficus barteri	-	108	46	0
	FE	Ficus exasperata	-	330	234	9
	FIC	Ficus spp.	-	9	1	1
	FM	Ficus mucuso	-	1285	1268	18
	FN	Ficus natalensis	-	140	169	0
	FO	Ficus ottomaefolia	-	5	-	0
	FPO	Ficus polita	-	8	6	0
	FSA	Ficus sansibarica (brachylepsis)	-	2	-	0
	FSS	Ficus saussureana (dawei/lutea)	-	5	10	0
	FSU	Ficus sur (capensis/vogelana)	-	644	1475	7
	FVL	Ficus vallis-choudae	-	2	-	0
	FVR	Ficus variifolia	-	135	81	1
	GAL	Chysophyllum albidum	-	9	37	2
	GPR	Chrysophyllum perpulchrum	-	5	5	0
	KLG	Klainedoxa gabonensis	-	16	26	2
	LCA	Lantana camara	-	4	-	0
	MA	Mammea africana	-	49	59	11
	MEX	Milicia (Chlorophora) excelsa	-	109	27	0
	MIE	Mildbraediodendron excelsum	-	69	43	15
	MMA	Mango mangifera	-	85	220	0
	MOL	Morus lactea/mesozygia	-	9	16	0
	MYH	Myrianthus holstii	-	13	42	11
	PF	Parkia filicoidea	-	2	5	0
	PSG	Psidium guajava	-	32	1	0
	PSM	Pseudospondias microcarpa	-	11	6	5
	RF	Raphia farinifera	-	5	8	0
	SAB	Saba florida	-	-	1	2
	STD	Sterculia dawei	-	7	1	0
	TRA	Treculia africana	-	39	136	17
	Unidentified species 2	Unidentified climber species with small orange fruits.	-	2	-	0
4	Insects	Focal individual feeds on insects or insect products.
	Honey	Focal individual feeds on honey, regardless of insect species.	-	17	12	0
	Termite soil	Focal individual feeds on termite soil.	-	13	9	8
5	Leaves	Focal individual feeds on leaves of a plant.
	AM	Argomuellera macrophylla	-	1	-	0
	ANT	Antiaris toxicaria	-	9	7	0
	BPY	Broussonetia papyrifera	-	420	222	5
	CGP	Celtis durandii/gomphophylla	-	10	-	0
	CHA	Chaetachme aristata	-	1	2	0
	CLI	Climber general	-	29	17	1
	CLS	Caloncoba schweinfurthii	-	1	-	0
	CMI	Celtis mildbraedii	-	366	209	2
	CPH	Celtis wightii/philippensis	-	193	130	1
	CYA	Cynometra alexandrii	-	5	8	0
	CZE	Celtis zenkeri	-	15	15	1
	DD	Desplatsia dewevrei	-	5	-	0
	EPI	Epiphyte (tree cabbage)	-	-	-	1
	FE	Ficus exasperata	-	203	128	2
	FVR	Ficus variifolia	-	84	54	1
	LM	Lasiodiscus mildbraedii	-	3	22	0
	LT	Lovoa trichilioides	-	3	-	0
	MOL	Morus lactea/mesozygia	-	1	1	0
	STD	Sterculia dawei	-	-	1	0
	THV	Terrestrial herbaceous vegetation	-	3	5	0
	TRD	Trichilia dregeana	-	6	4	1
	URC	Urera camaroonensis/trinervis	-	3	2	0
6	Meat	Focal individual feeds on meat.
	BD	Blue duiker (Philantomba monticola)	-	10	-	0
	BM	Blue monkey (Cercopithecus mitis)	-	4	-	0
	BWC	Black and white colobus (Colobus guereza)	-	85	120	13
7	Pith	Focal individual feeds on pith, regardless of plant species.	-	58	49	3
8	Resin	Focal individual feeds on resin of a plant.
	KA	Khaya anthoteca	-	136	69	2
	RF	Raphia farinifera	-	6	21	0
9	Roots	Focal individual feeds on roots, regardless of plant species.	-	7	14	0
10	Soil	Focal individual feeds on soil.	-	5	8	0
11	Water	Focal individual drinks water without using a tool.	-	3	-	1
12	Wood	Focal individual feeds on wood (fresh or dead), regardless of plant species.	-	36	43	2
B.	Grooming	Focal individual engages in grooming, i.e. removal of dirt, defoliated skin, ectoparasites from own fur or fur of conspecifics.		2392	3974	92
1	Self	Focal individual grooms own body part.	-	867	682	32
2	Self wound	Focal individual grooms wound, i.e. touches wound, picks at wounds, licks wound. Here, exclusively own wound.	-	1	3	6
3	Social	Focal individual grooms or is being groomed by a conspecific.	-	1523	3289	54
4	Social hand-clasp	Focal individual grooms or is being groomed by conspecific while they clasp hands or wrists above their heads. (1)	-	1	-	0
C.	Social	Focal individual engages in social activity with other conspecific(s), excluding social grooming (see above), or displays behavior towards conspecific(s).		1707	2298	30
1	Cling	Individual, here immature, is holding on to conspecific, usually the mother.
1.1	Resting on back	Immature sitting on and/or holding on to the mothers back, commonly while the mother is travelling.	-	237	366	0
1.2	Resting in cling	Immature is clinging to the belly or side of the mother, being carried during travels or other activities. (2)	-	818	776	3
1.3	Resting while holding onto conspecific	Immature rests while holding onto conspecific, usually the mother.	-	10	11	0
2	Social agonistic	Focal individual engages in aggressive behavior with other conspecific(s).
2.1.	Agonistic	Focal individual engages in a general social agonistic behavior. Not covered by chase, displacement, flee, severe (see below).	-	-	3	1
2.2.	Chase	Focal individual chases other conspecific over more than 10 m or into another tree. (2)	-	2	4	0
2.3.	Displacement	Focal individual leaves because another conspecific approaches.	-	1	1	0
2.4.	Flee	Focal individual retreats fast from another conspecific. (2)	-	3	3	0
2.5	Severe	Focal individual engages in aggressive behavior involving body contact with conspecific(s).	-	3	1	0
3	Approach	Focal individual cautiously approaches another conspecific, observing them attentively.	-	5	6	1
4	Beg	Focal individual begs by reaching or moving mouth toward the hand or mouth of a conspecific. (2)	-	3	10	4
5	Collect	“Mother actively collects the infant into body contact.” (2)	-	1	11	0
6	Copulation	Focal individual copulates with conspecific.	-	2	2	4
7	Display	Focal individual engages in display behavior toward a conspecific. (2)	-	6	5	1
8	Embrace	Focal individual touches the shoulder/back of another conspecific. (2)	-	2	3	0
9	Sex	Focal individual engages in sexual interactions with other conspecific(s).
9.1.	Inspect	“Focal individual sniffs or touches with mouth or fingers the vagina/penis of other conspecific.” (2)	-	8	5	2
9.2.	Present	Focal individual approaches another conspecific, directing genitals toward them. (3)	-	1	4	0
9.3.	Stimulate	Focal individual self-stimulates genitals with hands or tools. (2,3)	-	1	-	0
10	Listen	Focal individual listens actively to vocalizations from conspecific(s), whether from the same or different party.	-	15	6	0
11	Play	Focal individual engages in social play with other conspecific(s). (2)	-	435	897	7
12	Peer	Focal individual peers at other conspecific(s).	-	90	130	1
13	Touch	Focal individual touches another conspecific.	-	1	6	1
14	Social vocalization	Focal produces directed or undirected call.
14.1.	Greet	Focal individual emits a pant grunt (a series of joined grunts) as a submissive signal to a higher-ranking conspecific. (4)	-	6	8	1
14.2.	Vocalization	Focal individual emits a general vocalization not included in the categories listed.	-	-	4	2
14.3.	Alarm call	Focal individual emits this type of vocalization to signal the presence of danger to other conspecific(s). (5)	-	6	6	0
14.4.	Hoos	Focal individual emits this type of vocalization “during feeding, as a sign of mild fear or surprise, or when travelling near nesting time.” (4)	-	-	3	0
14.5.	Hoot	Focal individual emits this type of vocalization during an inter-group encounter or as a “long distance cohesive calling between temporary groups.” (6)	-	-	5	0
14.6.	Panthoot	Focal individual emits this type of vocalization “during feeding, travelling, meeting chimpanzees from other parties or other communities.” (4)	-	3	1	1
14.7.	Scream	Focal individual emits this type of vocalization “when receiving aggression, as a sign of fear, as part of pant hoot or during a copulation.” (4)	-	-	1	0
14.8.	Tantrum	Immature individual engages in repetitive movements, often accompanied by screaming or crying. (2)	-	-	-	1
14.9.	Whimper	“Infants and juveniles emit this type of vocalization during weaning or separation from the mother or by young adult males when separated from other males.” (4)	-	-	1	0
15	Social waiting	Focal individual waits for a conspecific, usually in the context of a mother and infant pair. (2)	-	13	3	0
16	Social watching	Focal individual looks attentively at a conspecific more than 5 meters away.	-	33	14	0
1z.	Social watching of vocalizing party	Focal individual looks attentively at other conspecifics vocalizing from over 5 meters away.	-	2	2	0
D.	Exploratory behaviors	Focal individual engages in attentive manipulation of, inspection of and/or play with an object/the immediate environment.		677	554	17
1	Auto play	Focal individual engages in solitary playful behavior. Behavior is often repetitive and may include practice of skills. (2)
1.1.	Display	Focal individual engages in “‘Playful display’ with branches, usually by immatures.” (2)	-	1	-	0
1.2.	Movement	Focal individual engages in “repetitive movement such as twirling, swinging, etc., also repetitive swinging of just one arm or leg.” (2)	-	1	190	0
				38
1.3.	Nesting	“Infant makes or tries to make nests.” (2)	-	9	2	0
1.4.	Object	Focal individual engages in “manipulation of objects with no apparent immediate goal, including repetitive movements with objects.” (2)	-	75	40	1
2	Exploration (General)	Focal individual engages in attentive manipulation and/or inspection of an object/the immediate environment.	-	101	60	8
3	Food search	Focal individual engages in exploration that results in feeding, e.g. searching fruits on ground and feeding on fruits after, digging for roots and feeding on roots after.	-	19	14	6
4	Try feeding	Focal individual “attempts to feed on a food item or other object whereby the item is taken into the mouth but not properly processed and not ingested.” (2)	-	334	248	2
E.	Object Use	Focal engages in tool use, object use, or construction behavior. (7)		86	42	20
1	Nesting	Focal individual uses multiple attached branches and twigs and by intertwining creates a (semi)permanent nest structure. (8)	-	23	15	3
2	Seat-vegetation	Focal individual sits on leaves placed on the ground, leaves are either detached or gathered by the individual. (8)	Yes	1	1	0
3	Leaf clip	Focal individual noisily rips a leaf using mouth or fingers to gain attention for various functions. (8)	Yes	3	-	0
4	Ectoparasite inspection on leaf	Focal individual inspects and/or squashes ectoparasites on leaves. Previously defined as leaf-squash and leaf-inspect. (8)	Yes	17	11	12
5	Leaf sponge	Focal individual squishes/chews on bundle of leaves (making a leaf sponge), dips leaf sponge in water and drinks from it. (8)	Candidate	36	13	4
6	Leaf napkin	Focal individual uses leaves to clean body parts. (9)	Yes	2	-	0
7	Scratch	Focal individual manipulates an object (e.g., branch) for self-scratching.	-	4	1	0
8	Leaf dab wound	Focal individual touches/presses leaf on wound, possibly after wetting leaf with saliva, and possibly inspects leaf after. (8)	Yes	-	1	1
F.	Other	Focal individual engages in behavior not fitting the contexts listed above.		6536	8414	7
1	Drinking	Infant drinks milk from the mother	-	107	35	0
2	Hunting	Focal individual engages in hunting behavior.	-	18	4	0
3	Moving	Focal individual moves within or between trees.	-	771	655	2
4	Moving go to	Focal individual, commonly an infant, moves through trees toward another conspecific, usually the mother.	-	47	27	0
5	Resting	Focal individual sits or lies down, not visibly engaging in any active behavior.	-	3425	5237	4
5.1.	Defecate	Focal individual defecates while sitting or lying down, not visibly engaging in any active behavior.	-	4	-	0
5.2.	Urinate	Focal individual urinates while sitting or lying down, not visibly engaging in any active behavior.	-	14	8	0
5.3.	Nest	Focal individual sits or lies down in a nest, not visibly engaging in any active behavior.	-	870	932	0
5.4.	Nest urinate	Focal individual urinates while sitting or lying down in a nest, not visibly engaging in any active behavior.	-	1	1	0
6	Travelling	Focal individual walks on ground.	-	1267	1493	1
7	Travelling go to	Focal individual, commonly an infant, walks on the ground toward another conspecific, usually the mother.	-	12	22	0
